# Supplementary material for: Early life nociceptive stimulus and fentanyl exposure increase hippocampal neurogenesis and anxiety but do not affect spatial learning and memory
Source: Front Neurosci. 2022 Sep 29;16:988096. doi: 10.3389/fnins.2022.988096 (PMC9557065; doi:10.3389/fnins.2022.988096)
Supplement: Supplementary Table 1 — Estrous cycle and behavioral outcomes. [file Table_1.xlsx]

## Sheet: Cycle and behavior
		Supplementary table 1
			Parameters	PROESTRUS	ESTRUS	METESTRUS	DIESTRUS	MALES
		OF	Distance traveled	(F(5,64) = 0.444; p = 0.816)	(F(5,64) = 0.772; p = 0.573)	(F(5,64) = 0.219; p = 0.953)	(F(5,64) = 1.908; p = 0.105)	(F(5,64) = 0.281; p = 0.922)
			Duration in the inner zone	(F(5,64) = 0.482; p = 0.789)	(F(5,64) = 0.675; p = 0.644)	(F(5,64) = 0.484; p = 0.787)	(F(5,64) = 1.411; p = 0.232)	(F(5,64) = 0.548; p = 0.739)
			Duration in the outer zone	(F(5,64) = 0.537; p = 0.747)	(F(5,64) = 1.651; p = 0.159)	(F(5,64) = 0.208; p = 0.958)	(F(5,64) = 1.746; p = 0.137)	(F(5,64) = 0.517; p = 0.762)
		EPM	% time spent on open arms	(F(5,64) = 0.704; p = 0.622)	(F(5,64) = 0.966; p = 0.446)	(F(5,64) = 1.116; p = 0.361)	(F(5,64) = 0.311; p = 0.904)	(F(5,64) = 0.422; p = 0.832)
			% entries in the open arms	(F(5,64) = 0.730; p = 0.603)	(F(5,64) = 0.644; p = 0.667)	(F(5,64) = 1.378; p = 0.244)	(F(5,64) = 0.586; p = 0.711)	(F(5,64) = 2.503; p = 0.039)
		MWM	Target quadrant	(F(5,64) = 0.706; p = 0.621)	(F(5,64) = 0.263; p = 0.932)	(F(5,64) = 0.387; p = 0.856)	(F(5,64) = 0.505; p = 0.772)	(F(5,64) = 0.209; p = 0.957)
			Opposite quadrant	(F(5,64) = 0.678; p = 0.642)	(F(5,64) = 0.222; p = 0.952)	(F(5,64) = 0.233; p = 0.947)	(F(5,64) = 0.395; p = 0.851)	(F(5,64) = 1.641; p = 0.162)
			Right quadrant	(F(5,64) = 1.173; p = 0.332)	(F(5,64) = 0.569; p = 0.723)	(F(5,64) = 0.543; p = 0.743)	(F(5,64) = 0.137; p = 0.983)	(F(5,64) = 0.887; p = 0.495)
			Left quadrant	(F(5,64) = 0.360; p = 0.874)	(F(5,64) = 0.517; p = 0.762)	(F(5,64) = 0.337; p = 0.889)	(F(5,64) = 0.549; p = 0.738)	(F(5,64) = 0.304; p = 0.909)
			Swim speed	(F(5,64) = 0.617; p = 0.687)	(F(5,64) = 0.236; p = 0.945)	(F(5,64) = 0.373; p = 0.866)	(F(5,64) = 0.428; p = 0.828)	(F(5,64) = 0.517; p = 0.762)
			Swim distance	(F(5,64) = 0.592; p = 0.706)	(F(5,64) = 0.324; p = 0.897)	(F(5,64) = 0.371; p = 0.867)	(F(5,64) = 0.477; p = 0.792)	(F(5,64) = 0.539; p = 0.746)
